# Supplementary material for: Genome-Wide Identification and Expression Analysis of Wall-Associated Kinase (WAK) Gene Family in Cannabis sativa L
Source: Plants (Basel). 2022 Oct 13;11(20):2703. doi: 10.3390/plants11202703 (PMC9609219; doi:10.3390/plants11202703)
Supplement: Supplementary file 1 [file plants-11-02703-s001.zip]

Archive with 3 entries (3 files):
- plants-1932096-Supplemantary Table S1.xlsx
- plants-1932096-Supplementary Table S2.xlsx
- plants-1932096-Supplementary Table S3.xlsx
