# Supplementary material for: Genome-Wide Identification and Expression Analysis of Wall-Associated Kinase (WAK) Gene Family in Cannabis sativa L
Source: Plants (Basel). 2022 Oct 13;11(20):2703. doi: 10.3390/plants11202703 (PMC9609219; doi:10.3390/plants11202703)
Supplement: Supplementary file 1 [file plants-11-02703-s001.zip › plants-1932096-Supplemantary Table S1.xlsx]

## Sheet: Sheet1
Supplemantary Table S1. The CsWAK/CsWAKLgene informations
Gene Name	CDS ID	GENE ID/NUCLEOTIDE SEQUENCE ID	Chro	Location Start	Location End	Strand	Gene size	CDS (bp)
CsWAK1	XM_030631850.1	LOC115704649	1	100656536	100662970	Forward	6435	2952
CsWAK2	XM_030636156.1	LOC115708009	1	100667175	100670567	Reverse	3393	2286
CsWAK3	XM_030647965.1	LOC115719063	2	53188	56788	Reverse	3601	2355
CsWAK4	XM_030625108.1	LOC115697934	7	31417821	31428581	Reverse	10761	2244
CsWAK5	XM_030625526.1	LOC115698306	7	60800677	60807805	Forward	71296	2304
CsWAK6	XM_030623722.1	LOC115696838	7	60840906	60845078	Forward	4173	2295
CsWAK7	XM_030623588.1	LOC115696698	7	60997330	61005956	Reverse	8627	2250
CsWAK8	XM_030625478.1	LOC115698269	7	61039156	61042727	Reverse	3572	2253
CsWAK9	XM_030623702.1	LOC115696819	7	70915489	70917986	Reverse	2498	2181
CsWAK10	-	JAATIQ010000931.1	Un	70676	74761	Unknown	4086	2301
CsWAK11	-	JAATIQ010000026.1	Un	1756420	1760415	Unknown	3996	2367
CsWAK12	-	JAATIP010000083.1	Un	996029	1001539	Unknown	5511	2355
CsWAK13	-	JAATIP010000026.1	Un	847323	857926	Unknown	10604	2244
CsWAK14	-	JAATIP010000083.1	Un	1038193	1042098	Unknown	3906	2244
CsWAK15	-	JAATIP010000083.1	Un	651900	655079	Unknown	3180	2256
CsWAK16	-	JAATIQ010000931.1	Un	62445	66639	Unknown	4195	2310
CsWAK17	-	JAATIP010000069.1	Un	1920735	1932571	Unknown	11837	2316
CsWAK18	-	JAATIP010000083.1	Un	605504	616812	Unknown	11309	2316
CsWAK19	XM_030624377.1	LOC115697397	7	61077664	61088969	Reverse	11305	2316
CsWAK20	-	JAATIP010000290.1	Un	62122	65667	Unknown	3546	2136
CsWAK21	-	JAATIQ010000026.1	Un	2272654	2276588	Unknown	3935	2247
CsWAK22	-	JAATIP010000080.1	Un	531319	533813	Unknown	2495	2178
CsWAK23	-	JAATIQ010000931.1	Un	53856	58016	Unknown	4161	2088
CsWAKL1	XM_030636155.1	LOC115708008	1	100647130	100651157	Reverse	4028	2310
CsWAKL2	XM_030640547.1	LOC115712285	4	1073268	1076725	Reverse	3458	1941
CsWAKL3	XM_030640416.1	LOC115712167	4	1130521	1145481	Forward	14961	2049
CsWAKL4	XM_030640417.1	LOC115712167	4	1130521	1145481	Forward	3202	1971
CsWAKL5	XM_030643598.1	LOC115714837	4	2904184	2907882	Forward	3699	2226
CsWAKL6	XM_030625479.1	LOC115698269	7	61039156	61042727	Reverse	3203	1785
CsWAKL7	XM_030624378.1	LOC115697397	7	61077664	61088969	Reverse	11306	2115
CsWAKL8	-	JAATIP010000083.1	Un	69434378	698027	Unknown	3650	2127
CsWAKL9	XM_030623667.1	LOC115696784	7	68240721	68244190	Forward	3470	2364
CsWAKL10	XM_030624810.1	LOC115697713	7	68278102	68281385	Forward	3284	2292
CsWAKL11	XM_030625096.1	LOC115697923	7	68287190	68289870	Reverse	2681	2310
CsWAKL12	XM_030628189.1	LOC115700594	8	47598274	47604604	Forward	6331	2199
CsWAKL13	XM_030652961.1	LOC115723468	9	17742463	17757608	Forward	7490	2079
CsWAKL14	XM_030652960.1	LOC115723468	9	17742463	17757608	Forward	15146	2085
CsWAKL15	-	JAATIP010000069.1	Un	1379052	1383047	Unknown	3996	2286
CsWAKL16	-	JAATIP010000265.1	Un	391727	395531	Unknown	3805	2226
CsWAKL17	-	JAATIQ010000026.1	Un	2219525	2226307	Unknown	6783	2223
CsWAKL18	-	JAATIP010000060.1	Un	1685648	1691876	Unknown	6229	2208
CsWAKL19	-	JAATIP010000160.1	Un	1604968	1608290	Unknown	3323	2367
CsWAKL20	-	JAATIP010000160.1	Un	1587235	1592408	Unknown	5174	2322
CsWAKL21	-	JAATIQ010000084.1	Un	516926	519789	Unknown	2864	2316
CsWAKL22	-	JAATIQ010000084.1	Un	562528	566179	Unknown	3652	2397
CsWAKL23	-	JAATIQ010000085.1	Un	2232426	2235791	Unknown	3366	2172
CsWAKL24	-	JAATIQ010000296.1	Un	353394	361163	Unknown	7770	2382
CsWAKL25	-	JAATIQ010001054.1	Un	61625	64527	Unknown	2903	1911
CsWAKL26	-	JAATIP010000401.1	Un	192683	196046	Unknown	3364	1749
CsWAKL27	-	JAATIP010000380.1	Un	231633	239347	Unknown	7715	2079
CsWAKL28	-	JAATIP010000069.1	Un	1379052	1383047	Unknown	3996	2286
CsWAKL29	-	JAATIP010000160.1	Un	1628229	1631442	Unknown	3144	2313
CsWAKL30	-	JAATIP010000160.1	Un	1615280	1618182	Unknown	2903	2376

## Sheet: Sheet2
									Revised
CsWAK1	1	100656536	100662970			LINKED			CsWAK1	124,78,32
CsWAK2	1	100667175	100670567		1	CsWAKL15	CsWAKL28		CsWAK2	124,78,32
CsWAK3	2	53188	56788		2	CsWAK14	CsWAK5		CsWAK3	217,58,13
CsWAK4	7	31417821	31428581		3	CsWAK4	CsWAK13		CsWAK4	89,191,85
CsWAK5	7	60800677	60807805		4	CsWAK8	CsWAK15		CsWAK5	89,191,85
CsWAK6	7	60840906	60845078		5	CsWAK10	CsWAKL1		CsWAK6	89,191,85
CsWAK7	7	60997330	61005956		6	CsWAK1	CsWAK16		CsWAK7	217,58,13
CsWAK8	7	61039156	61042727		7	CsWAK2	CsWAK20		CsWAK8	89,191,85
CsWAK9	7	70915489	70917986		8	CsWAKL16	CsWAKL5		CsWAK9	217,58,13
CsWAK10		70676	74761		9	CsWAKL13	CsWAKL27		CsWAK10	124,78,32
CsWAK11		1756420	1760415		10	CsWAKL3	CsWAKL4		CsWAK11	89,191,85
CsWAK12		996029	1001539		11	CsWAKL24	CsWAKL25		CsWAK12	89,191,85
CsWAK13		847323	857926		12	CsWAK22	CsWAK9		CsWAK13	89,191,85
CsWAK14		1038193	1042098		13	CsWAKL18	CsWAKL12		CsWAK14	89,191,85
CsWAK15		651900	655079		14	CsWAK3	CsWAKL23		CsWAK15	89,191,85
CsWAK16		62445	66639		15	CsWAK7	CsWAKL17		CsWAK16	124,78,32
CsWAK17		1920735	1932571		16	CsWAK19	CsWAKL7		CsWAK17	217,58,13
CsWAK18		605504	616812		17	CsWAKL11	CsWAKL21		CsWAK18	217,58,13
CsWAK19	7	61077664	61088969		18	CsWAKL9	CsWAKL22		CsWAK19	217,58,13
CsWAK20		62122	65667						CsWAK20	124,78,32
CsWAK21		2272654	2276588						CsWAK21	89,191,85
CsWAK22		531319	533813						CsWAK22	217,58,13
CsWAK23		53856	58016						CsWAK23	124,78,32
CsWAKL1	1	100647130	100651157						CsWAKL1	124,78,32
CsWAKL2	4	1073268	1076725						CsWAKL2	32165234
CsWAKL3	4	1130521	1145481						CsWAKL3	32165234
CsWAKL4	4	1130521	1145481						CsWAKL4	32165234
CsWAKL5	4	2904184	2907882						CsWAKL5	154,104,55
CsWAKL6	7	61039156	61042727						CsWAKL6	89,191,85
CsWAKL7	7	61077664	61088969						CsWAKL7	217,58,13
CsWAKL8		69434378	698027						CsWAKL8	217,58,13
CsWAKL9	7	68240721	68244190						CsWAKL9	255,0,0
CsWAKL10	7	68278102	68281385						CsWAKL10	255,0,0
CsWAKL11	7	68287190	68289870						CsWAKL11	255,0,0
CsWAKL12	8	47598274	47604604						CsWAKL12	217,58,13
CsWAKL13	9	17742463	17757608						CsWAKL13	32165234
CsWAKL14	9	17742463	17757608						CsWAKL14	32165234
CsWAKL15		1379052	1383047						CsWAKL15	89,191,85
CsWAKL16		391727	395531						CsWAKL16	154,104,55
CsWAKL17		2219525	2226307						CsWAKL17	217,58,13
CsWAKL18		1685648	1691876						CsWAKL18	217,58,13
CsWAKL19		1604968	1608290						CsWAKL19	255,0,0
CsWAKL20		1587235	1592408						CsWAKL20	255,0,0
CsWAKL21		516926	519789						CsWAKL21	255,0,0
CsWAKL22		562528	566179						CsWAKL22	255,0,0
CsWAKL23		2232426	2235791						CsWAKL23	217,58,13
CsWAKL24		353394	361163						CsWAKL24	32165234
CsWAKL25		61625	64527						CsWAKL25	32165234
CsWAKL26		192683	196046						CsWAKL26	217,58,13
CsWAKL27		231633	239347						CsWAKL27	32165234
CsWAKL28		1379052	1383047						CsWAKL28	89,191,85
CsWAKL29		1628229	1631442						CsWAKL29	255,0,0
CsWAKL30		1615280	1618182						CsWAKL30	255,0,0

## Sheet: Sheet3
	Seq_1	Seq_2	Ka	Ks	Ka_Ks
	CsWAKL15	CsWAKL28	0	0	NaN
	CsWAK14	CsWAK5	0.00459463	0.00202498	2.26898
	CsWAK4	CsWAK13	0.00401896	0.00405475	0.991173
	CsWAK8	CsWAK15	0.00310881	0.0180284	0.172439
	CsWAK10	CsWAKL1	0.00906227	0.0253394	0.357635
	CsWAK1	CsWAK16	0.0124367	0.0424928	0.292677
	CsWAK2	CsWAK20	0.00731044	0.0299078	0.244432
	CsWAKL16	CsWAKL5	0.0034977	0.0366237	0.0955038
	CsWAKL13	CsWAKL27	0.000631446	0.00612665	0.103065
	CsWAKL3	CsWAKL4	0.206354	0.304622	0.67741
	CsWAKL24	CsWAKL25	0.0258585	0.0537904	0.480727
	CsWAK22	CsWAK9	0.0035921	0.00601608	0.597084
	CsWAKL18	CsWAKL12	0.00562188	0.0337595	0.166527
	CsWAK3	CsWAKL23	0.0158104	0.0229516	0.688858
	CsWAK7	CsWAKL17	0.00293184	0.0167051	0.175506
	CsWAK19	CsWAKL7	0	0.00213371	0
	CsWAKL11	CsWAKL21	0	0	NaN
	CsWAKL9	CsWAKL22	0	0	NaN

## Sheet: Sheet4
Table: Prediction of subcellular location of CSWAK proteins through Wolf PSORT
Gene Name	Nucl	Cyto	Mito	Vacu	Cysk_Nucl	Chloro	E.R	Plas	Golg	golg_plas	Pero	Extra
CsWAK10			1	5				1	3			3
CsWAK8	3			2				7.5	1.5	5
CsWAK11	1							12			1
CsWAK6				1			1	8.5	3.5	6.5
CsWAK12				2			1	7.5	3.5	6
CsWAK4	1			3			2	7	1
CsWAK13				2			2	8	2
CsWAK14				2				8.5	3.5	6.5
CsWAK5				2				8.5	3.5	6.5
CsWAK2				4		1	3	1	2			3
CsWAK3	1					5	1					7
CsWAK15	3			2				7.5	1.5	5
CsWAK1				1		1	3	2			7
CsWAK16	3	2		1		4	1	2				1
CsWAK17				4		1	2	1	2			4
CsWAK18				4		1	2	1	2			4
CsWAK19				4		1	2	1	2			4
CsWAK20	1			3		1	2	1	3			3
CsWAK21				3			1	7	2			1
CsWAK7	2.5	1	1	2	2		3	1				3
CsWAK22	1			2				10	1
CsWAK9	1			2				10	1
CsWAK23	1	1		1		2	1					8
CsWAKL1	1		1	5		2		2	3
CsWAKL15	1						1	11			1
CsWAKL6		1	2			10		1
CsWAKL16	3.5	3	1	1	2.5	4						1
CsWAKL5	3.5	3	1	1	2.5	4						1
CsWAKL17	2	1	1	2		1	1	1				5
CsWAKL8	1	2		2		4	1					4
CsWAKL7			1	4		1	2	1	2			3
CsWAKL18	3	1		2		3		1				4
CsWAKL19	1		1	4		1	2	1	2			2
CsWAKL12	3	1		2		3		1				4
CsWAKL20	1			6		1	2	1	2			1
CsWAKL11				6		1	3	1	2			1
CsWAKL21	1			4		1	4	2	2
CsWAKL10	3.5	1	1	1	2.5	3	1					3
CsWAKL9	1			5		1	3	1	2			1
CsWAKL22	1		1	3		1	2	1	2			3
CsWAKL23	8	4							1			1
CsWAKL24							1	10.5	2.5	7
CsWAKL25							1	9.5	3.5	7
CsWAKL26	7	6		1
CsWAKL13							2	8.5	3.5	6.5
CsWAKL27							2	8.5	3.5	6.5
CsWAKL14							1	10.5	2.5	7
CsWAKL3			1	8		1	1	1	2
CsWAKL28	1						1	11			1
CsWAKL29	1	1		5		1	2	1	2			1
CsWAKL30	2		1	2		1	2	2	2			2
CsWAKL2				2			1	8.5	2.5	6
CsWAKL4			1	7				2	3			1
Table: Prediction of signals of gene related to nuclear localisation in CSWAK proteins through NLSDB
NLSdb
Query	Signal	SignalType	Start	End	ConfNuc	ConfFam	AnnotationType	Origin
CsWAK15	KKRKLT	NLS	367	372	4	4	Potential	In Silico Mutagenesis
CsWAK8	KKRKLT	NLS	366	371	4	4	Potential	In Silico Mutagenesis
CsWAKL12	TKRRKK	NLS	373	378	2	2	Potential	In Silico Mutagenesis
CsWAKL11	CKRRK	NLS	365	369	5	2	Potential	In Silico Mutagenesis
CsWAKL21	CKRRK	NLS	367	371	5	2	Potential	In Silico Mutagenesis
CsWAKL30	CKRRK	NLS	387	391	5	2	Potential	In Silico Mutagenesis
CsWAKL6	KKRKLT	NLS	210	215	4	4	Potential	In Silico Mutagenesis
CsWAKL18	TKRRKK	NLS	376	381	2	2	Potential	In Silico Mutagenesis

## Sheet: Sheet5
Motifs for Cannabis sativa
Motif #	Sequence	Width		Description - can be found on pfam
1	DQTHLTTLVQGTLGYLDPEYFQTSQLTDKSDVYSFGVVLVELLTGEKAIS	50		Protein kinase domain
2	QINHRNVVKLLGCCLETEVPLLVYEFIPN	29	PK_Tyr_Ser-Thr Protein tyrosine and serine/threonine kinas	PF07714 Protein tyrosine and serine/theonine kinase
3	LSWEMRLRIATETAGALAYLHSSTSTPIIH	30
4	EIKAVANLAKRCLRVKGEERPTMKEVAEELEG	32
5	RDIKSTNILLDENYTAKVSDFGASRLIPI	29		Pkinase PF000069 Protein kinase domain, PK_Tyr_Ser_Thr PF07714 Protein tyrosine and serine/threonine kinase
6	RIJGZGGYGTVYKGILTDNKIVAIKKSKIG	30		Pkinase PF000069 Protein kinase domain, PK_Tyr_Ser_Thr PF07714 Protein tyrosine and serine/threonine kinase
7	HTSVWSFNPCSYAFVAEENSF	21		EGF PF00008 EGF like domain, PF12947 EGF domain, EGF_CA PF07645 Calcium binding EGF domain
8	NGSGYLCRCKEGYEGNP	17
9	IZTTKIFTAEELEKATNNFDZ	21
10	VKKRKLIKLKEKFFQQNGGLLLQQQL	26
