# Supplementary material for: Genome-Wide Identification and Expression Analysis of Wall-Associated Kinase (WAK) Gene Family in Cannabis sativa L
Source: Plants (Basel). 2022 Oct 13;11(20):2703. doi: 10.3390/plants11202703 (PMC9609219; doi:10.3390/plants11202703)
Supplement: Supplementary file 1 [file plants-11-02703-s001.zip › plants-1932096-Supplementary Table S2.xlsx]

## Sheet: STRING DATA
Supplementary Table S2. Protein-protein interaction of CsWAK/CsWAKL and Arabidopsis WAK/WAKL orthologous.
#queryIndex	queryItem	stringId	identity	bitscore	preferredName	annotation
1	CsWAK1	3702.AT1G21270.1	43.3	539.3	WAK2	Wall-associated receptor kinase 2; Cytoplasmic serine/threonine protein kinase induced by salicylic acid. mutant plants exhibit a loss of cell expansion and dependence on sugars and salts for seedling growth, affecting the expression and activity of vacuolar invertase
2	CsWAK10	3702.AT1G21270.1	48.4	605.1	WAK2	Wall-associated receptor kinase 2; Cytoplasmic serine/threonine protein kinase induced by salicylic acid. mutant plants exhibit a loss of cell expansion and dependence on sugars and salts for seedling growth, affecting the expression and activity of vacuolar invertase
3	CsWAK11	3702.AT1G21270.1	47.1	598.2	WAK2	Wall-associated receptor kinase 2; Cytoplasmic serine/threonine protein kinase induced by salicylic acid. mutant plants exhibit a loss of cell expansion and dependence on sugars and salts for seedling growth, affecting the expression and activity of vacuolar invertase
4	CsWAK12	3702.AT1G21270.1	46.3	589.3	WAK2	Wall-associated receptor kinase 2; Cytoplasmic serine/threonine protein kinase induced by salicylic acid. mutant plants exhibit a loss of cell expansion and dependence on sugars and salts for seedling growth, affecting the expression and activity of vacuolar invertase
5	CsWAK13	3702.AT1G21230.1	45.5	559.7	WAK5	Wall-associated receptor kinase 5; Serine/threonine-protein kinase that may function as a signaling receptor of extracellular matrix component. Binding to pectin may have significance in the control of cell expansion, morphogenesis and development
6	CsWAK14	3702.AT1G21270.1	45.6	565.8	WAK2	Wall-associated receptor kinase 2; Cytoplasmic serine/threonine protein kinase induced by salicylic acid. mutant plants exhibit a loss of cell expansion and dependence on sugars and salts for seedling growth, affecting the expression and activity of vacuolar invertase
7	CsWAK15	3702.AT1G21250.1	43.5	563.1	WAK1	Wall-associated receptor kinase 1; Serine/threonine-protein kinase that may function as a signaling receptor of extracellular matrix component. Binding to pectin may have significance in the control of cell expansion, morphogenesis and development. Required during plant's response to pathogen infection and in plant defense against heavy metal toxicity. Phosphorylates the oxygen-evolving enhancer …
8	CsWAK16	3702.AT1G21270.1	42.9	528.5	WAK2	Wall-associated receptor kinase 2; Cytoplasmic serine/threonine protein kinase induced by salicylic acid. mutant plants exhibit a loss of cell expansion and dependence on sugars and salts for seedling growth, affecting the expression and activity of vacuolar invertase
9	CsWAK17	3702.AT1G21230.1	41	520.8	WAK5	Wall-associated receptor kinase 5; Serine/threonine-protein kinase that may function as a signaling receptor of extracellular matrix component. Binding to pectin may have significance in the control of cell expansion, morphogenesis and development
10	CsWAK18	3702.AT1G21230.1	41	521.5	WAK5	Wall-associated receptor kinase 5; Serine/threonine-protein kinase that may function as a signaling receptor of extracellular matrix component. Binding to pectin may have significance in the control of cell expansion, morphogenesis and development
11	CsWAK19	3702.AT1G21230.1	41	521.5	WAK5	Wall-associated receptor kinase 5; Serine/threonine-protein kinase that may function as a signaling receptor of extracellular matrix component. Binding to pectin may have significance in the control of cell expansion, morphogenesis and development
12	CsWAK2	3702.AT1G21270.1	46	587	WAK2	Wall-associated receptor kinase 2; Cytoplasmic serine/threonine protein kinase induced by salicylic acid. mutant plants exhibit a loss of cell expansion and dependence on sugars and salts for seedling growth, affecting the expression and activity of vacuolar invertase
13	CsWAK20	3702.AT1G21270.1	43.9	516.2	WAK2	Wall-associated receptor kinase 2; Cytoplasmic serine/threonine protein kinase induced by salicylic acid. mutant plants exhibit a loss of cell expansion and dependence on sugars and salts for seedling growth, affecting the expression and activity of vacuolar invertase
14	CsWAK21	3702.AT1G21250.1	40.1	498.4	WAK1	Wall-associated receptor kinase 1; Serine/threonine-protein kinase that may function as a signaling receptor of extracellular matrix component. Binding to pectin may have significance in the control of cell expansion, morphogenesis and development. Required during plant's response to pathogen infection and in plant defense against heavy metal toxicity. Phosphorylates the oxygen-evolving enhancer …
15	CsWAK22	3702.AT1G16260.1	45.3	545	AT1G16260	Wall-associated receptor kinase-like 8; Serine/threonine-protein kinase that may function as a signaling receptor of extracellular matrix component
16	CsWAK23	3702.AT1G21270.1	44.8	517.7	WAK2	Wall-associated receptor kinase 2; Cytoplasmic serine/threonine protein kinase induced by salicylic acid. mutant plants exhibit a loss of cell expansion and dependence on sugars and salts for seedling growth, affecting the expression and activity of vacuolar invertase
17	CsWAK3	3702.AT1G16120.1	34.4	359.8	WAKL1	Wall-associated receptor kinase-like 1; Serine/threonine-protein kinase that may function as a signaling receptor of extracellular matrix component
18	CsWAK4	3702.AT1G21230.1	45.8	562.4	WAK5	Wall-associated receptor kinase 5; Serine/threonine-protein kinase that may function as a signaling receptor of extracellular matrix component. Binding to pectin may have significance in the control of cell expansion, morphogenesis and development
19	CsWAK5	3702.AT1G21270.1	45.6	562.8	WAK2	Wall-associated receptor kinase 2; Cytoplasmic serine/threonine protein kinase induced by salicylic acid. mutant plants exhibit a loss of cell expansion and dependence on sugars and salts for seedling growth, affecting the expression and activity of vacuolar invertase
20	CsWAK6	3702.AT1G21270.1	46.9	597	WAK2	Wall-associated receptor kinase 2; Cytoplasmic serine/threonine protein kinase induced by salicylic acid. mutant plants exhibit a loss of cell expansion and dependence on sugars and salts for seedling growth, affecting the expression and activity of vacuolar invertase
21	CsWAK7	3702.AT1G16130.1	43.5	536.2	WAKL2	Wall-associated receptor kinase-like 2; Serine/threonine-protein kinase that may function as a signaling receptor of extracellular matrix component
22	CsWAK8	3702.AT1G21250.1	43.8	568.2	WAK1	Wall-associated receptor kinase 1; Serine/threonine-protein kinase that may function as a signaling receptor of extracellular matrix component. Binding to pectin may have significance in the control of cell expansion, morphogenesis and development. Required during plant's response to pathogen infection and in plant defense against heavy metal toxicity. Phosphorylates the oxygen-evolving enhancer …
23	CsWAK9	3702.AT1G16260.1	45.5	547.7	AT1G16260	Wall-associated receptor kinase-like 8; Serine/threonine-protein kinase that may function as a signaling receptor of extracellular matrix component
24	CsWAKL1	3702.AT1G21270.1	48.5	605.1	WAK2	Wall-associated receptor kinase 2; Cytoplasmic serine/threonine protein kinase induced by salicylic acid. mutant plants exhibit a loss of cell expansion and dependence on sugars and salts for seedling growth, affecting the expression and activity of vacuolar invertase
25	CsWAKL10	3702.AT1G21270.1	39.1	427.9	WAK2	Wall-associated receptor kinase 2; Cytoplasmic serine/threonine protein kinase induced by salicylic acid. mutant plants exhibit a loss of cell expansion and dependence on sugars and salts for seedling growth, affecting the expression and activity of vacuolar invertase
26	CsWAKL11	3702.AT1G21270.1	39.1	443.4	WAK2	Wall-associated receptor kinase 2; Cytoplasmic serine/threonine protein kinase induced by salicylic acid. mutant plants exhibit a loss of cell expansion and dependence on sugars and salts for seedling growth, affecting the expression and activity of vacuolar invertase
27	CsWAKL12	3702.AT1G79670.1	46.3	500.7	RFO1	Wall-associated receptor kinase-like 22; Encodes a receptor-like kinase that does not contain an extracellular leucine-rich repeat domain. A novel type of dominant disease-resistance protein that confers resistance to a broad spectrum of Fusarium races
28	CsWAKL13	3702.AT1G66880.1	46.8	560.5	AT1G66880	LEAF RUST 10 DISEASE-RESISTANCE LOCUS RECEPTOR-LIKE PROTEIN KINASE-like 1.4; Protein kinase superfamily protein; Its function is described as protein serine/threonine kinase activity, protein kinase activity, ATP binding; Involved in protein amino acid phosphorylation; Located in plasma membrane; Expressed in 21 plant structures; Expressed during 13 growth stages; Contains the following InterPro …
29	CsWAKL14	3702.AT5G38210.1	46.6	552.7	AT5G38210	LEAF RUST 10 DISEASE-RESISTANCE LOCUS RECEPTOR-LIKE PROTEIN KINASE-like 1.3; Protein kinase family protein; Its function is described as protein serine/threonine kinase activity, protein kinase activity, ATP binding; Involved in protein amino acid phosphorylation; Located in endomembrane system; Expressed in 12 plant structures; Expressed during 9 growth stages; Contains the following InterPro do…
30	CsWAKL15	3702.AT1G21270.1	45.6	565.1	WAK2	Wall-associated receptor kinase 2; Cytoplasmic serine/threonine protein kinase induced by salicylic acid. mutant plants exhibit a loss of cell expansion and dependence on sugars and salts for seedling growth, affecting the expression and activity of vacuolar invertase
31	CsWAKL16	3702.AT1G21270.1	43.3	521.5	WAK2	Wall-associated receptor kinase 2; Cytoplasmic serine/threonine protein kinase induced by salicylic acid. mutant plants exhibit a loss of cell expansion and dependence on sugars and salts for seedling growth, affecting the expression and activity of vacuolar invertase
32	CsWAKL17	3702.AT1G16130.1	42.8	518.8	WAKL2	Wall-associated receptor kinase-like 2; Serine/threonine-protein kinase that may function as a signaling receptor of extracellular matrix component
33	CsWAKL18	3702.AT1G79670.1	45.9	498	RFO1	Wall-associated receptor kinase-like 22; Encodes a receptor-like kinase that does not contain an extracellular leucine-rich repeat domain. A novel type of dominant disease-resistance protein that confers resistance to a broad spectrum of Fusarium races
34	CsWAKL19	3702.AT1G21270.1	38.3	410.2	WAK2	Wall-associated receptor kinase 2; Cytoplasmic serine/threonine protein kinase induced by salicylic acid. mutant plants exhibit a loss of cell expansion and dependence on sugars and salts for seedling growth, affecting the expression and activity of vacuolar invertase
35	CsWAKL2	3702.AT1G25390.1	48.5	498	AT1G25390	LEAF RUST 10 DISEASE-RESISTANCE LOCUS RECEPTOR-LIKE PROTEIN KINASE-like 1.1; Protein kinase superfamily protein; Its function is described as kinase activity; Involved in protein amino acid phosphorylation; Located in plasma membrane; Expressed in 23 plant structures; Expressed during 13 growth stages; Contains the following InterPro domains: Protein kinase, ATP binding site (InterPro:IPR017441),…
36	CsWAKL20	3702.AT1G21230.1	39.5	439.1	WAK5	Wall-associated receptor kinase 5; Serine/threonine-protein kinase that may function as a signaling receptor of extracellular matrix component. Binding to pectin may have significance in the control of cell expansion, morphogenesis and development
37	CsWAKL21	3702.AT1G21270.1	39.1	443.4	WAK2	Wall-associated receptor kinase 2; Cytoplasmic serine/threonine protein kinase induced by salicylic acid. mutant plants exhibit a loss of cell expansion and dependence on sugars and salts for seedling growth, affecting the expression and activity of vacuolar invertase
38	CsWAKL22	3702.AT1G21270.1	39.3	438.7	WAK2	Wall-associated receptor kinase 2; Cytoplasmic serine/threonine protein kinase induced by salicylic acid. mutant plants exhibit a loss of cell expansion and dependence on sugars and salts for seedling growth, affecting the expression and activity of vacuolar invertase
39	CsWAKL23	3702.AT1G69730.1	34.9	358.6	AT1G69730	Wall-associated receptor kinase-like 9; Serine/threonine-protein kinase that may function as a signaling receptor of extracellular matrix component
40	CsWAKL24	3702.AT5G02070.1	53	620.9	AT5G02070	Wall-associated receptor kinase-like 20; Serine/threonine-protein kinase that may function as a signaling receptor of extracellular matrix component
41	CsWAKL25	3702.AT5G02070.1	52.8	637.5	AT5G02070	Wall-associated receptor kinase-like 20; Serine/threonine-protein kinase that may function as a signaling receptor of extracellular matrix component
42	CsWAKL26	3702.AT1G16120.1	42.1	313.5	WAKL1	Wall-associated receptor kinase-like 1; Serine/threonine-protein kinase that may function as a signaling receptor of extracellular matrix component
43	CsWAKL27	3702.AT1G66880.1	46.8	558.1	AT1G66880	LEAF RUST 10 DISEASE-RESISTANCE LOCUS RECEPTOR-LIKE PROTEIN KINASE-like 1.4; Protein kinase superfamily protein; Its function is described as protein serine/threonine kinase activity, protein kinase activity, ATP binding; Involved in protein amino acid phosphorylation; Located in plasma membrane; Expressed in 21 plant structures; Expressed during 13 growth stages; Contains the following InterPro …
44	CsWAKL28	3702.AT1G21270.1	45.6	565.1	WAK2	Wall-associated receptor kinase 2; Cytoplasmic serine/threonine protein kinase induced by salicylic acid. mutant plants exhibit a loss of cell expansion and dependence on sugars and salts for seedling growth, affecting the expression and activity of vacuolar invertase
45	CsWAKL29	3702.AT1G21270.1	39.2	452.6	WAK2	Wall-associated receptor kinase 2; Cytoplasmic serine/threonine protein kinase induced by salicylic acid. mutant plants exhibit a loss of cell expansion and dependence on sugars and salts for seedling growth, affecting the expression and activity of vacuolar invertase
46	CsWAKL3	3702.AT1G18390.2	46.7	528.1	AT1G18390	Serine/threonine kinase family catalytic domain protein; Probable receptor-like serine/threonine-protein kinase involved in abscisic acid (ABA) signaling. Acts as a positive regulator of abiotic stress response
47	CsWAKL30	3702.AT1G21270.1	39.8	448.7	WAK2	Wall-associated receptor kinase 2; Cytoplasmic serine/threonine protein kinase induced by salicylic acid. mutant plants exhibit a loss of cell expansion and dependence on sugars and salts for seedling growth, affecting the expression and activity of vacuolar invertase
48	CsWAKL4	3702.AT1G25390.1	49	508.8	AT1G25390	LEAF RUST 10 DISEASE-RESISTANCE LOCUS RECEPTOR-LIKE PROTEIN KINASE-like 1.1; Protein kinase superfamily protein; Its function is described as kinase activity; Involved in protein amino acid phosphorylation; Located in plasma membrane; Expressed in 23 plant structures; Expressed during 13 growth stages; Contains the following InterPro domains: Protein kinase, ATP binding site (InterPro:IPR017441),…
49	CsWAKL5	3702.AT1G21270.1	43.4	523.9	WAK2	Wall-associated receptor kinase 2; Cytoplasmic serine/threonine protein kinase induced by salicylic acid. mutant plants exhibit a loss of cell expansion and dependence on sugars and salts for seedling growth, affecting the expression and activity of vacuolar invertase
50	CsWAKL6	3702.AT1G21250.1	46.7	506.9	WAK1	Wall-associated receptor kinase 1; Serine/threonine-protein kinase that may function as a signaling receptor of extracellular matrix component. Binding to pectin may have significance in the control of cell expansion, morphogenesis and development. Required during plant's response to pathogen infection and in plant defense against heavy metal toxicity. Phosphorylates the oxygen-evolving enhancer …
51	CsWAKL7	3702.AT1G21230.1	38.4	472.6	WAK5	Wall-associated receptor kinase 5; Serine/threonine-protein kinase that may function as a signaling receptor of extracellular matrix component. Binding to pectin may have significance in the control of cell expansion, morphogenesis and development
52	CsWAKL8	3702.AT1G16130.1	45	523.5	WAKL2	Wall-associated receptor kinase-like 2; Serine/threonine-protein kinase that may function as a signaling receptor of extracellular matrix component
53	CsWAKL9	3702.AT1G21270.1	39	434.1	WAK2	Wall-associated receptor kinase 2; Cytoplasmic serine/threonine protein kinase induced by salicylic acid. mutant plants exhibit a loss of cell expansion and dependence on sugars and salts for seedling growth, affecting the expression and activity of vacuolar invertase
