# Supplementary material for: Genome-Wide Identification and Expression Analysis of Wall-Associated Kinase (WAK) Gene Family in Cannabis sativa L
Source: Plants (Basel). 2022 Oct 13;11(20):2703. doi: 10.3390/plants11202703 (PMC9609219; doi:10.3390/plants11202703)
Supplement: Supplementary file 1 [file plants-11-02703-s001.zip › plants-1932096-Supplementary Table S3.xlsx]

## Sheet: Sayfa1
1	csa-miR171	21	CUAUAACCGUGCCGAGUUAGU	1
2	csa-miR172	20	ACGUCGUAGUAGUUCUAAGA	1
	csa-miR172c-3p	20	ACGUCGUAGUAGUUCUAAGA	1
	csa-miR172	21	CGUCGUAGUAGUUCUAAGAGU	1
	csa-miR172a-5p	21	ACACUUAGAACUACUACGGUG	1
3	csa-miR156h	20	UACGAGAGAGAGAAGACAGU	1
4	csa-miR159a	21	AUCUCGAGGGAAGUUAGGUUU	1
5	csa-miR5021	20	AAAAGAAGAAGAAGAAGAGU	1
6	csa-miR6034	21	GGGUUUCGAUAUAUGUAGUCU	1

## Sheet: Sayfa2
supplemantary Table S3. miRNAs and their targeted CsWAKs
miRNA_Acc.	Target_Acc.	Expectation	UPE$	miRNA_start	miRNA_end	Target_start	Target_end	miRNA_aligned_fragment	Target_aligned_fragment	Inhibition	Multiplicity
csa-miR5021	XM_030623702.1	3.0	9239	1	20	2111	2130	AAAAGAAGAAGAAGAAGAGU	AUUCUUCUUCUUCUUCUUCG	Cleavage	1
csa-miR5021	XM_030643598.1	3..5	10622	1	20	2325	2344	AAAAGAAGAAGAAGAAGAGU	UGUAUUUUUUUUUUUCUUUU	Cleavage	1
csa-miR5021	XM_030640417.1	4.0	5987	1	20	135	154	AAAAGAAGAAGAAGAAGAGU	UGCUUUCUUUUUCUUCUUUC	Cleavage	1
csa-miR5021	XM_030623722.1	4.5	13057	1	20	179	198	AAAAGAAGAAGAAGAAGAGU	UGGCUUCUUUUUCUUUAUUU	Cleavage	1
csa-miR5021	XM_030652960.1	4.5	11784	1	20	2351	2370	AAAAGAAGAAGAAGAAGAGU	UCUUUCUUUUAUUUUCUUUU	Translation	1
csa-miR5021	XM_030652961.1	4.5	11784	1	20	2239	2258	AAAAGAAGAAGAAGAAGAGU	UCUUUCUUUUAUUUUCUUUU	Translation	1
csa-miR172	XM_030625526.1	5.0	12992	1	20	2397	2416	ACGUCGUAGUAGUUCUAAGA	UCUUCUAACUAUUUUGAUGU	Cleavage	1
csa-miR172	XM_030625526.1	5.0	13287	1	21	2395	2415	CGUCGUAGUAGUUCUAAGAGU	CAUCUUCUAACUAUUUUGAUG	Cleavage	1
csa-miR172c	XM_030625526.1	5.0	12992	1	21	2396	2416	ACGUCGUAGUAGUUCUAAGAU	AUCUUCUAACUAUUUUGAUGU	Cleavage	1
